# Supplementary material for: Comparison of Polymerase Chain Reaction and Urine Culture in the Evaluation of Patients with Complex Urinary Tract Infections
Source: Biology (Basel). 2024 Apr 13;13(4):257. doi: 10.3390/biology13040257 (PMC11048588; doi:10.3390/biology13040257)
Supplement: Supplementary file 1 [file biology-13-00257-s001.zip]

Archive with 1 entries (1 files):
- biology-2933815-supplementary.pdf
